# Supplementary material for: Nonindustrial pretreatment and enzymes can yield sufficient calories from lignocellulosic biomass for human survival
Source: Food Sci Nutr. 2024 Jul 28;12(10):7512–20. doi: 10.1002/fsn3.4358 (PMC11521637; doi:10.1002/fsn3.4358)
Supplement: Supplementary file 1 — Appendix S1–S4. [file FSN3-12-7512-s001.xlsx]

## Sheet: SM 1
	Supplementary Material 1: Average daily macronutrient requirement of a moderately active adult
	Table 1 Acceptable macronutrient distribution ranges (percent of energy) (Del Valle et al., 2011)
	Macro nutrients	Acceptable macronutrient distribution ranges (% of energy) for an adult
		Minimum	Maximum	Average
	Carbohydrate	45	65	55
	Protein	10	35	22.5
	Fat	20	35	27.5
	Average energy requirement of moderately active adult (18-50 years old) (Cal) (USDA, 2020):					2400
	Table 2 Energy and macronutrient requirements of a moderately active adult based on environmental temperature
	Energy and macronutrients	Environmental temperature (°C)
		20	15	10	5	0
	Energy (Cal) (USDA, 2020; WHO, 2004)	2400	2500	2600	2700	2800
	Carbohydrate (g)	330	343.75	357.5	371.25	385
	Protein (g)	135	140.625	146.25	151.875	157.5
	Fat (g)	73.3333	76.3889	79.4444	82.5	85.5556
	References
	Del Valle, H.B., Yaktine, A.L., Taylor, C.L., & Ross, A.C. (2011). Dietary reference intakes for calcium and vitamin D. The National Academies Press. Washington, D.C.
	USDA. (2020). Dietary Guidelines for Americans, 2020-2025.
	WHO (2004, January 01). Food and nutrition needs in emergencies. https://www.who.int/publications/i/item/food-and-nutrition-needs-in-emergencies

## Sheet: SM 4
		Supplementary Material 4: Energy input and output for conversion of inedible biomass to sugar
	1	Inedible energy input to process 1 kg of willow
	1.1	Grinding			Notes
		Grinding time for meter reading (hr)	0.0666667		4 min of griding
		Energy meter reading (kWh)	0.021
		Time needed to grind 1 kg of biomass (hr)	1.53833		~260 g can be ground in 24 min. Therefore, we need 92.30 min to grind 1000 g of willow
		Energy used by blender (kWh)	0.484575
		Energy used by blender (kJ)	1744.47		1 kWh = 3600 kJ
		Energy used by blender (Food Calories)	416.939		1 kJ = 0.239006 kcal = 0.239006 Cal
	1.2	Pretreatment (5% NaOH treatment and pressure)
	1.2.1	5% NaOH production
		Energy to produce 1 kg of NaOH (kWh) (from Kumar et al., 2021)	2.2
		Amount of NaOH needed for 500 mg of willow (g)	0.5
		Amount of NaOH needed for 1 kg of willow (kg)	1
		Energy needed to produce 2.5 kg of NaOH (kWh)	2.2
		Energy needed to produce 2.5 kg of NaOH (kJ)	7920
		Energy needed to produce 2.5 kg of NaOH (Food Calories)	1892.93
	1.2.2	4 hours shaking of willow with 5% NaOH at room temperaure
		Incubation time for meter reading (hr)	1
		Energy meter reading (kWh)	0.002
		Time needed to incubate (hr)	4
		Energy used by incubator (kWh)	0.008
		Energy used by incubator (kJ)	28.8
		Energy used by incubator (Food Calories)	6.88337
		Load capacity of the incubator (kg)	3.4
		So, energy for 1 kg biomass	2.02452
	1.2.3	Pressure treatment for 15 minutes
		Pressure cooking time for meter reading (h)	0.25
		Energy meter reading (kWh)	0.108
		Time needed to pressure cook (hr)	0.25
		Energy used by pressure cooker (kWh)	0.108
		Energy used by pressure cooker (kJ)	388.8
		Energy used by pressure cooker (Food Calories)	92.9255
		Pressure cooker's volume (cu. Ft.)	0.10026
		Pressure cooker's volume (L)	2.83904
		Denisity of ground willow (g/mL)	0.25805
		Amount of willow can be proccessed by pressure cooker (kg)	0.72254
		So, energy for 1 kg biomass (Food Calories)	128.61
	1.3	Enzyme treatment
	1.3.1	Enzyme production
		Energy needed to produce 1 kg of cellulase (kcal) (from Harding & Harrison, 2011)	12786.8		Values are from anaerobic solid state cultivation of C. thermocellumi solid state fermentation
		Enzyme needed for 1 kg of biomass (kg)	0.154794
		Energy needed for 0.1548 kg of enzyme to process 1 kg biomass (kcal)	1979.32
		Energy needed for 0.1548 kg of enzyme to process 1 kg biomass (Food Calories)	1979.32
	1.3.2	Sodium citrate buffer production
		Energy to produce 1 kg of citric acid (kWh) (from Berovic & Legisa, 2007)	1.85
		Amount of sodium citrate needed for 200 mg of willow (g)	0.129
		Amount of sodium citrate needed for 1 kg of willow (kg)	0.645
		Energy needed to produce 0.65 kg of sodium citrate (kWh)	1.19325
		Energy needed to produce 2.5 kg of sodium citrate (kJ)	4295.7
		Energy needed to produce 2.5 kg of sodium citrate (Food Calories)	1026.7
	1.3.3	Incubation
		Incubation time for meter reading (hr)	1
		Energy meter reading (kWh)	0.047
		Time needed to incubate (hr)	72
		Energy used by incubator (kWh)	3.384
		Energy used by incubator (kJ)	12182.4
		Energy used by incubator (Food Calories)	2911.67
		Incubator's volume (cu. Ft.)	5
		Incubators volume (L)	141.584
		Volume to process 1 kg biomass (L)	50
		So, energy for 1 kg biomass (Food Calories)	1028.25
	1.3.4	Shaking
		Incubation time for meter reading (hr)	1
		Energy meter reading (kWh)	0.002
		Time needed to incubate (hr)	72
		Energy used by incubator (kWh)	0.144
		Energy used by incubator (kJ)	518.4
		Energy used by incubator (Food Calories)	123.901
		Load capacity of the incubator (kg)	3.4
		So, energy for 1 kg biomass (Food Calories)	36.4414
		Total inedible input (Food Calories)	6511.2
	2	Edible output from 1 kg of willow
	2.1	Maximum glucose obtained from 1 kg willow (g)	280		From the study
		Energy from glucose from 1 kg willow	1120		1 g of glucose= 4 Food Calories
		Total edible output (Food Calories)	1120
		Ratio of edible output and inedible input
		Inedible input	6511.2
		Edible output	1120
		Ratio of edible output and inedible input	17.2011
		Reference
		Berovic, M., & Legisa, M. (2007). Citric acid production. Biotechnology annual review. 13, 303-343.
		HHarding, K., & Harrison, S. (2011, August 28-31). Life cycle assessment (LCA) and comparison of various cellulase production methods. In Life Cycle Management Conference (LCM 2011), Berlin.
		Kumar, A., Du, F., & Lienhard, J.H. (2021). Caustic soda production, energy efficiency, and electrolyzers. ACS Energy Letters. 6(10), 3563-3566.
